# Supplementary material for: Multi-Omics Profiling in a Symptomatic Cohort Identifies Coordinated Biomarker Signatures in Ovarian Cancer Serum
Source: Diagnostics (Basel). 2026 Jul 8;16(14):2143. doi: 10.3390/diagnostics16142143 (PMC13409400; doi:10.3390/diagnostics16142143)
Supplement: Supplementary file 1 [file diagnostics-16-02143-s001.zip]

Archive with 1 entries (1 files):
- diagnostics-4269485-supplementary.pdf
